# Supplementary material for: Loss of the proteasomal deubiquitinase USP14 induces growth defects and a senescence phenotype in colorectal cancer cells
Source: Sci Rep. 2024 Jun 6;14:13037. doi: 10.1038/s41598-024-63791-5 (PMC11156967; doi:10.1038/s41598-024-63791-5)
Supplement: Supplementary file 3 — Supplementary Information 3. [file 41598_2024_63791_MOESM3_ESM.txt]

Upregulated Genes					Downregulated Genes			
gene_symbol	log2FoldChange	pvalue	padj		gene_symbol	log2FoldChange	pvalue	padj
SUSD2	1.919741043	7.49E-64	7.65E-60		USP14	-2.188825546	2.37E-92	4.83E-88
UBC	1.117841099	1.36E-38	9.26E-35		PKIB	-0.885752091	2.77E-12	3.15E-09
H19	1.465224766	1.41E-26	7.21E-23		POLR3G	-0.862936271	1.55E-11	1.26E-08
ALPG	1.7392307	3.60E-23	1.47E-19		CHORDC1	-0.746177883	4.10E-08	1.68E-05
SYNPO	1.337878607	3.34E-21	1.14E-17		DEPDC1	-0.913799211	8.92E-08	3.19E-05
KRT81	1.379121015	4.12E-21	1.20E-17		SGO2	-0.820790622	2.75E-07	7.80E-05
SAMD11	2.053455931	8.04E-18	2.05E-14		KBTBD8	-1.075189356	4.34E-07	0.000115084
BBC3	1.283256105	6.46E-17	1.47E-13		SLC4A7	-0.855453883	4.66E-07	0.00012207
CLIC3	1.466085642	1.28E-15	2.62E-12		G2E3	-0.816597484	1.79E-06	0.000388267
ALPP	1.361616129	2.33E-15	4.33E-12		NAV3	-1.054630712	2.23E-06	0.000474579
KRT7	1.017035006	1.60E-14	2.73E-11		ZNF100	-0.818798794	2.28E-06	0.000479836
PRF1	0.934570403	5.82E-14	9.15E-11		DYNLT3	-0.722455866	2.50E-06	0.000514691
TNFRSF6B	1.073712277	1.25E-13	1.76E-10		MZT1	-0.678727852	2.67E-06	0.000538923
MXD4	1.041815898	1.29E-13	1.76E-10		ZNF92	-0.832571186	2.82E-06	0.000549108
SEMA3B	1.100105061	2.69E-13	3.44E-10		CDK1	-0.626414064	4.09E-06	0.000751561
TJP3	0.997172074	1.40E-12	1.69E-09		KIF20B	-0.779094536	5.29E-06	0.000884964
ASS1	0.890062724	3.94E-12	4.23E-09		CENPE	-0.791265173	6.94E-06	0.001107044
ID3	1.022914627	4.48E-12	4.58E-09		TRDMT1	-0.840084902	7.54E-06	0.001163369
ALDH3B1	0.915245827	4.99E-12	4.77E-09		GTF2H2	-0.663958899	7.78E-06	0.001184723
TMC4	1.160982964	5.14E-12	4.77E-09		GTF2H2C	-0.663958899	7.78E-06	0.001184723
IER5L	1.115835336	5.52E-12	4.90E-09		RAD18	-0.655611998	1.06E-05	0.001536792
FBXO2	1.05622318	1.47E-11	1.25E-08		HAUS6	-0.677514502	1.10E-05	0.001581531
KRT86	1.360018809	1.68E-11	1.32E-08		TWF1	-0.674797188	1.27E-05	0.001752825
DDIT4	0.850464305	2.43E-11	1.82E-08		PNPT1	-0.645789292	1.45E-05	0.001901561
ESPN	0.983458528	2.50E-11	1.82E-08		ESF1	-0.579133524	1.67E-05	0.002119783
MRC2	1.065054657	4.81E-11	3.39E-08		MRPL42	-0.697863339	1.68E-05	0.002120183
KRT13	1.484007112	3.40E-10	2.31E-07		NAA15	-0.697304679	1.97E-05	0.00238571
ID1	0.853401664	1.02E-09	6.53E-07		TMPO	-0.648639101	2.37E-05	0.002766581
PCDH1	0.89354694	1.02E-09	6.53E-07		NEDD4	-0.760934367	2.51E-05	0.002826821
BCAM	0.906349252	1.16E-09	7.18E-07		ABCE1	-0.650615293	2.57E-05	0.002829861
CRIP2	1.055016548	1.57E-09	9.44E-07		ZNF680	-0.770141313	2.59E-05	0.002829861
TGM2	0.775883636	3.27E-09	1.91E-06		EIF1AX	-0.600836585	2.81E-05	0.00294024
LFNG	0.91943893	7.46E-09	4.13E-06		CFL2	-0.694518912	2.94E-05	0.003015506
TYMP	0.94335152	7.49E-09	4.13E-06		CSE1L	-0.644182664	2.97E-05	0.003015506
CRLF1	0.97642833	9.60E-09	5.16E-06		EEA1	-0.843638324	2.97E-05	0.003015506
FIBCD1	1.098988419	1.10E-08	5.66E-06		NDC1	-0.671802897	2.97E-05	0.003015506
MSLN	0.924296848	1.11E-08	5.66E-06		RCHY1	-0.657190809	3.23E-05	0.003229153
GDF15	0.930178822	1.16E-08	5.75E-06		PHIP	-0.793854668	3.26E-05	0.003229153
CYS1	1.117873973	1.20E-08	5.81E-06		IDI1	-0.622623925	3.29E-05	0.003229153
ITGB4	0.750640283	1.37E-08	6.50E-06		SHCBP1	-0.585901665	3.37E-05	0.003275189
FGFR3	0.765960281	1.42E-08	6.58E-06		ECT2	-0.683351168	3.52E-05	0.003387474
OLFM2	0.894100692	1.68E-08	7.64E-06		CIP2A	-0.708044869	3.79E-05	0.003608692
LAMC3	0.824355926	2.53E-08	1.12E-05		EIF5A2	-0.72955582	3.80E-05	0.003608692
EBF4	1.250753065	3.06E-08	1.33E-05		CEP135	-0.720901856	4.01E-05	0.003768584
ALOX5	1.335174475	3.25E-08	1.38E-05		NCAPG	-0.642224642	4.05E-05	0.003789593
SYTL1	0.997817368	3.51E-08	1.46E-05		USP15	-0.628528739	4.17E-05	0.003820776
IDUA	1.562667083	5.05E-08	2.02E-05		ARHGAP11A	-0.624672108	4.38E-05	0.003947402
NDRG1	0.69502312	5.97E-08	2.30E-05		KIF14	-0.757727044	4.39E-05	0.003947402
SULT1A4	0.835327658	7.24E-08	2.74E-05		FAM111B	-0.726326206	4.51E-05	0.004000124
MYO15B	1.213030746	7.66E-08	2.84E-05		DBF4	-0.633365811	4.91E-05	0.0043191
SULT1A3	0.829784094	8.90E-08	3.19E-05		DLGAP5	-0.638401015	5.14E-05	0.00448676
SLC43A2	0.795027356	1.05E-07	3.69E-05		GMFB	-0.720914847	5.30E-05	0.004603405
KRT83	1.285132918	1.16E-07	4.02E-05		GJA1	-0.784590832	5.56E-05	0.004753179
CACNA1H	0.768352081	1.36E-07	4.51E-05		CENPI	-0.747938226	5.72E-05	0.004865158
IGFBP6	0.903632037	1.37E-07	4.51E-05		TNPO1	-0.739818875	5.93E-05	0.004980253
BAIAP3	0.858476377	1.37E-07	4.51E-05		CCNC	-0.63378724	5.95E-05	0.004980253
KCNQ1	1.080546303	1.39E-07	4.51E-05		SEMA3D	-1.225239418	6.20E-05	0.00512207
GPRC5C	0.847060678	1.45E-07	4.63E-05		KIF11	-0.638759779	6.27E-05	0.005154925
PBXIP1	0.845064138	1.60E-07	5.02E-05		MIGA1	-0.727190863	6.44E-05	0.005262932
MEGF6	0.972786449	1.76E-07	5.44E-05		RANBP6	-0.684442784	6.65E-05	0.005407779
TRPM4	0.791727574	1.88E-07	5.73E-05		CHUK	-0.645741862	6.79E-05	0.005475128
SNCG	1.009842888	1.93E-07	5.78E-05		GUF1	-0.652720195	7.12E-05	0.005699957
HCN2	0.792267151	2.27E-07	6.54E-05		CYP51A1	-0.581177486	7.19E-05	0.00573546
APOBEC3G	0.687196914	3.05E-07	8.52E-05		PIGK	-0.730842391	7.43E-05	0.005860819
DES	1.039009129	3.24E-07	8.94E-05		CHD1	-0.722827923	7.71E-05	0.00603835
OPLAH	0.811308365	3.29E-07	8.95E-05		MAD2L1	-0.58331965	7.82E-05	0.006074248
CCDC92	0.946115203	3.47E-07	9.32E-05		SLC25A32	-0.589014371	7.82E-05	0.006074248
PANX2	1.051435433	4.79E-07	0.000123856		CHAC2	-0.735288271	8.28E-05	0.006344897
CAPS	1.403531332	4.85E-07	0.000123881		PHTF2	-0.693682263	8.33E-05	0.006344897
WNT11	1.138612048	5.00E-07	0.000126078		NOL11	-0.564730599	8.33E-05	0.006344897
ATP2A3	0.764497173	6.31E-07	0.000157222		AP4E1	-0.680962248	8.46E-05	0.006420408
TMEM238	1.14244481	8.42E-07	0.000207232		LARP4	-0.661322301	9.11E-05	0.006805663
SPATA20	0.733582667	8.67E-07	0.000210685		ZNF678	-0.773127791	9.18E-05	0.006813879
LHPP	0.736750758	8.89E-07	0.000211335		ARRDC3	-0.741731084	9.28E-05	0.006837996
ACE	1.159515308	8.90E-07	0.000211335		C12orf4	-0.691559735	9.88E-05	0.007207316
LGALS7B	1.602657663	9.28E-07	0.000217701		IPO11	-0.694125927	0.000101086	0.007316552
LGALS7	1.602657663	9.28E-07	0.000217701		RNF138	-0.642069137	0.000107381	0.007666116
ADAMTS7	0.821500153	1.24E-06	0.000288259		LRRC58	-0.680802238	0.000110301	0.007819917
NOTUM	1.084861902	1.28E-06	0.000293036		TMEM267	-0.747138779	0.000111146	0.007852525
ELMO3	0.833001873	1.46E-06	0.000328475		ACSL4	-0.675922179	0.000123205	0.008548791
COL17A1	0.896194439	1.49E-06	0.000330074		SLC35A3	-0.772630849	0.000123225	0.008548791
ABTB1	1.107250724	1.63E-06	0.000357706		CCNE2	-0.694573585	0.000129218	0.00888129
ADAMTS14	0.797633405	2.02E-06	0.000434246		TTK	-0.681383975	0.000134083	0.009125683
CRIP1	0.976372749	2.49E-06	0.000514691		TMED7	-0.685241	0.000139203	0.009411387
NPTXR	0.671611702	2.58E-06	0.000525828		TAF9B	-0.699418518	0.000141989	0.009568074
CROCC	0.793568931	2.77E-06	0.000549108		ZCCHC10	-0.702470329	0.00014668	0.009757358
CLDN3	0.864214337	2.79E-06	0.000549108		NAMPT	-0.62351704	0.000149321	0.009833558
MLXIPL	0.867907182	2.82E-06	0.000549108		TDG	-0.599939883	0.000149781	0.009833558
LOXL1	0.89723432	3.10E-06	0.000597007		TM4SF18	-0.691966833	0.000159228	0.010386943
MACROD1	0.839152821	3.83E-06	0.000725656		COPS2	-0.605855719	0.000161436	0.010464105
PALM	0.757907588	3.84E-06	0.000725656		BUB1	-0.588137521	0.000175728	0.011283066
LAMB2	0.650981774	4.00E-06	0.000749678		DSCC1	-0.550062114	0.00017741	0.011286554
JUND	0.838250547	4.05E-06	0.000751561		AGPS	-0.578620003	0.000177441	0.011286554
ONECUT3	0.970893725	4.23E-06	0.000763477		LYPLA1	-0.616922242	0.00018438	0.011659366
SSH3	0.672129277	4.28E-06	0.00076607		HMMR	-0.640533545	0.000185015	0.011659366
AGRN	0.707096818	4.46E-06	0.00078671		SMC4	-0.593996738	0.000190868	0.011917854
PPP1R13L	0.733804806	4.51E-06	0.00078671		IMPA1	-0.600011768	0.000194601	0.012113925
CTSD	0.694134613	4.56E-06	0.000789044		MANEA	-0.787749931	0.00019688	0.012218501
GAA	0.682876135	4.63E-06	0.000795082		SLC16A7	-0.937429846	0.000201736	0.012406792
TRAPPC6A	0.914512916	4.70E-06	0.000800308		FAM72A	-0.659311505	0.000209587	0.012735452
ADM2	0.874679379	4.80E-06	0.000810397		PUS7L	-0.795419341	0.000210823	0.012735452
HPD	1.183623018	5.60E-06	0.000929595		SYTL5	-0.908495903	0.00021209	0.012774185
TYSND1	0.789752878	5.73E-06	0.000943873		RFC3	-0.625551009	0.000213819	0.012840479
CHRD	0.953491741	6.49E-06	0.001059426		DEPDC1B	-0.576304003	0.000214655	0.012852848
INHBB	1.012292232	6.77E-06	0.0010975		UTP15	-0.621182824	0.000221654	0.013118051
KLK10	0.829117363	6.84E-06	0.00110027		C2orf69	-0.626067516	0.000223374	0.013144859
SERPINF2	1.008081836	7.13E-06	0.001120925		DEK	-0.59539574	0.000224038	0.013144859
KLHL30	1.101151055	7.14E-06	0.001120925		RB1	-0.673473615	0.000230284	0.01347261
PADI3	1.005756341	7.26E-06	0.001132142		ARL5A	-0.629726408	0.000231297	0.013493191
GSN	0.679051357	7.58E-06	0.001163369		OPA1	-0.608092059	0.000238019	0.013806453
JUNB	0.71308061	8.52E-06	0.001289189		MIS18BP1	-0.650356681	0.000249189	0.014332202
NAPRT	0.801847478	9.52E-06	0.001428595		FYTTD1	-0.569897797	0.000251787	0.014440958
PGGHG	0.808273722	9.66E-06	0.001439314		CEP20	-0.564970017	0.000265622	0.015023488
GPR153	0.885348885	9.73E-06	0.001439747		CCP110	-0.672421409	0.000267805	0.015105089
GJD3	0.939426477	1.03E-05	0.001516124		RPF2	-0.577827614	0.000271339	0.01523366
PGLS	0.85031152	1.04E-05	0.001519193		ARHGAP5	-0.722794263	0.000289736	0.016163471
SOX18	0.892434513	1.16E-05	0.001659151		RMI1	-0.616362947	0.000299779	0.016542956
ADSS1	0.990445048	1.21E-05	0.001713337		ERI2	-0.703749152	0.000305206	0.016751873
SARDH	0.928996199	1.22E-05	0.001713337		CKAP2	-0.611261995	0.000311886	0.016905765
FOXJ1	1.525966342	1.25E-05	0.001747772		U2SURP	-0.613809347	0.000321599	0.017100023
LIMS2	0.924581101	1.27E-05	0.001752825		PARPBP	-0.687072526	0.000324596	0.017214572
SLC22A18	0.885472593	1.29E-05	0.001761473		SRP9	-0.555409104	0.000330173	0.017330255
LRRN2	0.949275622	1.31E-05	0.001788041		HAUS3	-0.639397521	0.000338212	0.017706686
ST6GALNAC2	0.924193008	1.38E-05	0.001858464		MTMR2	-0.59884181	0.000356268	0.018604305
SSTR5	0.812550454	1.38E-05	0.001858464		OTUD6B	-0.674198492	0.000373197	0.019220226
TM7SF2	0.704477834	1.39E-05	0.00185937		KNL1	-0.806578362	0.000377334	0.019285392
MZT2A	0.870239494	1.44E-05	0.001899278		ASPM	-0.77081781	0.000377812	0.019285392
EPS8L2	0.671296823	1.44E-05	0.001899278		GPAT3	-0.566182277	0.000383212	0.019463714
COL6A1	0.623985103	1.53E-05	0.001990007		FOXN2	-0.727491333	0.000400373	0.019962333
PNRC1	0.700957455	1.61E-05	0.002074675		ZMYM1	-0.705544307	0.000401828	0.019962333
LTBP3	0.716908051	1.62E-05	0.002076028		TMEM38B	-0.618866521	0.000406297	0.020038087
ELF3	0.673616247	1.67E-05	0.002119783		RIF1	-0.762038022	0.000409872	0.020165717
C1QL1	1.134681928	1.69E-05	0.002120183		NMD3	-0.57550676	0.000412672	0.020254669
RORC	1.890965148	1.76E-05	0.002191591		SMIM30	-0.577897418	0.000415252	0.020332434
MIR1915HG	0.837939757	1.84E-05	0.002281894		WDR75	-0.555867211	0.000422453	0.020635521
S100A4	0.652464019	1.92E-05	0.002359857		SHOC2	-0.643648143	0.000428768	0.020754855
SEZ6L2	0.64560227	1.94E-05	0.002369048		ESCO2	-0.648061894	0.000428962	0.020754855
ADRA2C	0.79132661	1.96E-05	0.00237731		FASTKD2	-0.569034008	0.000463599	0.021911512
CST3	0.735640315	2.00E-05	0.002399072		SMIM13	-0.597871727	0.000473732	0.022275657
RNPEPL1	0.66229531	2.02E-05	0.002409143		SCOC	-0.585050025	0.000475182	0.022275657
UBB	0.636780927	2.07E-05	0.002455986		KPNA4	-0.575243287	0.000478194	0.022342723
MMP28	1.510051228	2.10E-05	0.002479072		BRCA2	-0.749798347	0.000487669	0.022681616
CGB8	1.167421054	2.14E-05	0.002510332		FBXO45	-0.585482858	0.000492445	0.022851686
TP53I3	0.693664571	2.42E-05	0.002802489		CDC7	-0.665369384	0.000496383	0.02296063
UNC5B	0.680343436	2.43E-05	0.002805501		XPO4	-0.716850817	0.000520023	0.023647749
LAMA5	0.656389557	2.49E-05	0.002826821		ZWILCH	-0.653124088	0.000521695	0.023671052
CCDC102A	0.932391604	2.49E-05	0.002826821		SKA3	-0.577669445	0.000524258	0.023734607
TMEM59L	0.833866575	2.52E-05	0.002826821		ANLN	-0.602208426	0.000539304	0.024307954
ZNF219	0.824671164	2.53E-05	0.002826821		NBN	-0.601081254	0.000556972	0.025049021
HELZ2	0.702440138	2.53E-05	0.002826821		HSPH1	-0.566362157	0.000560102	0.025105885
SPIRE2	0.819969248	2.55E-05	0.002829861		FAR1	-0.650275351	0.000562167	0.025116703
HYAL1	0.731496419	2.58E-05	0.002829861		CPEB4	-0.634180632	0.000564574	0.025169138
DBP	0.845283709	2.62E-05	0.002829861		XPO1	-0.608659847	0.00056904	0.025244063
GRN	0.62193675	2.62E-05	0.002829861		POLK	-0.696142054	0.000572436	0.025244063
MISP	0.641098543	2.64E-05	0.002829861		SPATA5	-0.663319126	0.000579105	0.025428321
CBFA2T3	0.689377409	2.65E-05	0.002829861		SASS6	-0.68558375	0.00058746	0.025684687
AQP3	0.701541016	2.66E-05	0.002829861		CKAP2L	-0.632798449	0.00059068	0.025715348
CGB3	1.194342866	2.77E-05	0.002931986		DNTTIP2	-0.542098665	0.000594989	0.025837076
RN7SL2	0.849793637	2.80E-05	0.00294024		C18orf54	-0.85044435	0.000596007	0.025837076
RASA4B	0.776624187	2.83E-05	0.00295065		USP1	-0.584622899	0.000598677	0.025897852
DMPK	0.74154861	2.85E-05	0.002957496		CYCS	-0.518290691	0.000602553	0.026010401
CNFN	1.092101076	3.05E-05	0.003087523		SPOPL	-0.632148641	0.000607433	0.026165736
NOTCH3	0.681943551	3.18E-05	0.003194095		CEBPZ	-0.552091062	0.000611827	0.026299527
SULF2	0.643205595	3.28E-05	0.003229153		CRYZ	-0.615089304	0.00062341	0.026741155
PMEPA1	0.852188286	3.28E-05	0.003229153		CENPK	-0.735497817	0.000636986	0.027095784
MELTF	0.692134428	3.38E-05	0.003275189		UCHL5	-0.576042962	0.000643926	0.027334042
ARRDC1	0.649599401	3.38E-05	0.003275189		ATL2	-0.536189194	0.000647641	0.027434711
PLCD3	0.64463395	3.80E-05	0.003608692		HYCC2	-0.720081931	0.000657295	0.027673057
BBLN	0.745817989	3.92E-05	0.003703915		AMD1	-0.543793814	0.000657333	0.027673057
SMAD6	0.900354886	4.06E-05	0.003789593		UBA6	-0.64484655	0.000662567	0.02772255
RN7SL1	0.878142187	4.13E-05	0.003820776		WDR89	-0.601792315	0.000697146	0.028872885
TMC6	0.660036851	4.14E-05	0.003820776		ZNF714	-0.66670449	0.000703933	0.029094929
ISYNA1	0.668538628	4.17E-05	0.003820776		NRAS	-0.569226804	0.000709428	0.029262825
KLF2	0.74770039	4.30E-05	0.003919205		ABHD5	-0.598922488	0.000717776	0.029488011
GGT5	1.400134627	4.39E-05	0.003947402		SSX2IP	-0.614986536	0.000722182	0.02960947
RGL3	0.673226606	4.41E-05	0.003950585		LIN7C	-0.650092802	0.000747542	0.030465709
LDHD	1.146375271	4.44E-05	0.00395687		EXOC5	-0.6433322	0.000766778	0.031002131
ZNF358	0.791040443	4.77E-05	0.004215068		RAD54B	-0.590560416	0.000772236	0.031099634
ANK1	0.993935493	5.09E-05	0.004459064		MCM8	-0.625736443	0.000792791	0.031677515
TSPAN18	0.786327502	5.32E-05	0.004606816		ARHGAP29	-0.644247445	0.000801698	0.0319085
CDKN1C	0.866006225	5.54E-05	0.004753179		ANP32E	-0.537155733	0.000807485	0.03201403
PRRX2	0.734661229	5.56E-05	0.004753179		TMX1	-0.549374904	0.000818286	0.032316766
UNC93B1	0.672454617	5.83E-05	0.004925818		HSPD1	-0.505005076	0.000822338	0.032414069
SULT1A2	0.787900046	5.84E-05	0.004925818		SPDL1	-0.576773391	0.000827587	0.032558128
SLC16A5	0.606089552	6.07E-05	0.005058675		EFNB2	-0.541215402	0.000836532	0.032846752
ALKBH7	0.805180818	6.11E-05	0.00507263		POLR1F	-0.563640965	0.000840874	0.032953884
ADAMTS2	0.838658809	6.29E-05	0.005154925		YOD1	-0.65847269	0.000843817	0.033005854
SH3TC1	0.997494059	6.79E-05	0.005475128		ZNF708	-0.717572292	0.000851002	0.033213621
ABHD8	0.819417555	6.81E-05	0.005475128		PBK	-0.553630271	0.000852382	0.033213621
LRRC73	1.328893444	7.37E-05	0.005853578		RPGRIP1L	-0.686377871	0.000880966	0.033934747
OSBPL5	0.661580875	7.43E-05	0.005860819		APPL1	-0.641987408	0.000917664	0.035175303
FNDC10	0.874986324	7.72E-05	0.00603835		ATP13A3	-0.68231834	0.000919905	0.035175303
KRT80	0.580114042	7.98E-05	0.006173089		SHLD2	-0.572209473	0.00092921	0.035396657
RHPN1	0.896666876	8.02E-05	0.006175848		WDR36	-0.612707473	0.000934268	0.035514852
WNT6	1.418802546	8.90E-05	0.006732695		KPNA3	-0.595526694	0.000935791	0.035514852
ABCA7	0.704733053	9.11E-05	0.006805663		PIK3C2A	-0.690174656	0.000937937	0.035530243
UNC13D	0.678733771	9.12E-05	0.006805663		GALNT5	-0.683773486	0.000944277	0.035638184
CCS	0.806947181	9.13E-05	0.006805663		MAK16	-0.588709682	0.000946383	0.035651748
MEIS3	0.781862344	9.27E-05	0.006837996		NEDD1	-0.593463046	0.000950652	0.035746619
CYBA	0.737988137	9.84E-05	0.007202228		IL1RAP	-0.820646798	0.000959673	0.036019479
CGB1	1.198425421	9.84E-05	0.007202228		NUDCD1	-0.585212485	0.000991485	0.036874577
TRNP1	0.683355978	0.000101201	0.007316552		SKA2	-0.512899626	0.000993741	0.036891269
COL18A1	0.693126561	0.00010141	0.007316552		MRPL1	-0.516126486	0.001009432	0.037145938
COL6A2	0.683485352	0.0001034	0.007417788		ZMPSTE24	-0.586695051	0.001010005	0.037145938
TCEA2	0.872363607	0.00010354	0.007417788		WDHD1	-0.577221125	0.001011516	0.037145938
EFNA2	0.803648583	0.000108701	0.007733265		KIF23	-0.542817178	0.001040034	0.037920398
KRT19	0.659496561	0.000112865	0.007946498		POLQ	-0.742457855	0.001057225	0.038410001
EXD3	1.013578528	0.000117058	0.00821339		ERCC6L	-0.577113163	0.001079996	0.038960001
SHISA4	0.756537872	0.000121272	0.008479897		DDIAS	-0.640381355	0.001085733	0.039027648
SMAD7	0.843400579	0.000123657	0.008548791		RAB8B	-0.602465297	0.0010915	0.03903956
ZFPM1	0.839038971	0.000123932	0.008548791		PLK4	-0.58879009	0.001095107	0.03903956
EVA1B	0.892902899	0.000129622	0.00888129		UBE2V2	-0.543709018	0.001107722	0.039277895
LTBP4	0.65029831	0.000132431	0.009043431		USP45	-0.673512395	0.001110833	0.039308487
BCAN	0.694457578	0.000134728	0.009139106		PGAP1	-0.823824047	0.001141962	0.040197495
CRACDL	1.391747248	0.000143406	0.009631767		ZNF644	-0.638595108	0.001143831	0.040197495
FOXO6	0.876648867	0.000146709	0.009757358		GPD2	-0.618551237	0.001148757	0.040301227
PARP10	1.067825837	0.000147377	0.009769938		PPIP5K2	-0.642223581	0.00117541	0.041095061
ZNF467	1.023925876	0.000148712	0.009826569		HMGCS1	-0.580448093	0.001239737	0.042758379
PHPT1	0.686611938	0.000159101	0.010386943		PPAT	-0.590323931	0.001257385	0.043070079
SLC27A1	0.701297624	0.000160552	0.010439982		SMC5	-0.627664263	0.001283552	0.043589147
NTNG2	1.159003638	0.000165589	0.010699348		RAB11FIP2	-0.638212804	0.001291077	0.043644378
TGFBR3L	0.921536329	0.000170974	0.011012428		GTF2H3	-0.598427126	0.001315491	0.044177126
SHC2	1.372042958	0.000176584	0.011286554		POLE2	-0.582572687	0.001322655	0.044293089
ZDHHC1	0.93171769	0.000184495	0.011659366		LIFR	-0.750030415	0.001325522	0.044293089
TPGS1	0.93102695	0.000186454	0.011713915		POLR3F	-0.590540775	0.001349152	0.044929131
REX1BD	0.812309424	0.000187151	0.01172162		HELLS	-0.599922469	0.001354097	0.044929131
SOX8	0.735277376	0.000200807	0.012386949		GPAM	-0.620136739	0.001356306	0.044929131
PPP2R3B	0.762575413	0.000203119	0.012454284		STK38L	-0.564443394	0.001357688	0.044929131
LLGL2	0.633688941	0.000207611	0.012665766		PPID	-0.520572717	0.001374147	0.045326865
ANXA8	1.837685794	0.000207808	0.012665766		DICER1	-0.67320759	0.001385422	0.045589837
CFD	0.763794765	0.000210315	0.012735452		PDS5B	-0.612630738	0.001386585	0.045589837
LRRC26	1.078074428	0.000216974	0.012953743		PLS1	-0.610841096	0.0013913	0.045671334
HDAC5	0.614744243	0.000219843	0.013086767		FASTKD3	-0.64384533	0.001411238	0.046177323
ALS2CL	0.729165396	0.000223762	0.013144859		FARSB	-0.539318566	0.001416529	0.046238275
OLFML2A	0.609870555	0.000235848	0.013719474		KLHL8	-0.590033821	0.001422373	0.046319009
FAAP20	0.781096296	0.000242976	0.014054061		LIG4	-0.639217164	0.001430834	0.046520327
NUDT14	0.796155369	0.000246796	0.014234702		MTREX	-0.579548879	0.001435254	0.046589847
ROMO1	0.818266727	0.000252657	0.014450261		UBE2K	-0.542397732	0.00145554	0.04717336
SIGIRR	0.716775076	0.000255381	0.014565294		PAPOLA	-0.574434481	0.001479675	0.047728284
ABCA3	0.705196003	0.000260037	0.014789525		ARL5B	-0.712552423	0.001486706	0.047879423
MAPK8IP3	0.651481187	0.000265024	0.015023488		KIF18A	-0.55925269	0.001509152	0.048297601
LOXL4	0.716327793	0.000271577	0.01523366		FAM72D	-0.574891814	0.00151841	0.048392864
H6PD	0.588173403	0.000278852	0.015598915		TLCD4	-0.649925166	0.001521609	0.048392864
EBI3	0.979792008	0.000291659	0.016226424		PAQR3	-0.590865369	0.001536474	0.048659829
S100A6	0.658301928	0.000294593	0.016345091		ARMT1	-0.620365858	0.001537153	0.048659829
LIMD2	0.812874786	0.000299626	0.016542956		NT5E	-0.573215524	0.001556435	0.049117914
RAB43	0.603961336	0.000303261	0.016690008		ZHX1	-0.569465881	0.001587191	0.049780758
F8A2	0.780864289	0.000306919	0.016792365		CFAP97	-0.577734321	0.00159025	0.049800188
F8A3	0.780302498	0.000307589	0.016792365		PRPF40A	-0.527784321	0.001636349	0.051009124
SULT1A1	0.632534152	0.000308768	0.016811806		UBE2W	-0.597666108	0.001646735	0.051182773
PHLDA3	0.718954124	0.000313308	0.016905765		STARD4	-0.64472982	0.001653895	0.051182773
TMEM250	0.631431595	0.000313309	0.016905765		ATAD2	-0.56604859	0.001656493	0.051182773
EPHA1	0.698801856	0.000313806	0.016905765		PTP4A1	-0.568807555	0.001668209	0.05145241
PKP3	0.642061363	0.000316031	0.016980823		MIER1	-0.612869623	0.00168833	0.051838066
LRRC4B	1.165819346	0.000317119	0.01699422		EIF2S1	-0.532095476	0.001697365	0.052037243
ORAI3	0.766467009	0.000317945	0.01699422		SGO1	-0.602704231	0.001704195	0.052168301
PRSS33	1.42640087	0.000319424	0.017028718		DDX18	-0.527134951	0.001714823	0.052415064
VWA1	0.675628888	0.000328071	0.017308918		SYNCRIP	-0.521860613	0.00182279	0.05521919
ABCD1	0.71383256	0.000329339	0.017330255		TFRC	-0.553369259	0.001852656	0.055710644
SP5	1.032452765	0.000361815	0.018809473		GEN1	-0.640460433	0.001870334	0.056159518
CARNS1	1.433516324	0.00036204	0.018809473		RTKN2	-0.637172971	0.00188926	0.056644511
CEBPB	0.716416368	0.000365494	0.01894074		UTRN	-0.632795887	0.001906331	0.056905651
TLE6	0.882388403	0.000368812	0.019064292		TMED5	-0.59753557	0.001932295	0.057394073
KRT85	1.306976458	0.000373711	0.019220226		TMTC3	-0.654284028	0.001978998	0.058391888
NOXA1	1.32753307	0.000377222	0.019285392		DLEU2	-0.670884398	0.001990182	0.058637134
APOBEC3F	0.524509536	0.000382328	0.019463714		ZNF117	-1.023880895	0.002000428	0.058769408
GRB7	0.647339065	0.000385329	0.019494067		ITGB3BP	-0.590431184	0.002040373	0.05985309
CEL	1.166623835	0.000386673	0.019494067		HSPA4L	-0.594335711	0.002043178	0.05985309
CGB2	1.036818322	0.000387862	0.019505818		NDFIP2	-0.558840835	0.002068527	0.060374845
MMP17	0.744909847	0.000394563	0.019766467		MOB1B	-0.661864554	0.002071182	0.060374845
RABAC1	0.756761144	0.000394981	0.019766467		MTMR6	-0.583966651	0.002074761	0.060374845
NKX2-8	1.002876478	0.000401355	0.019962333		BZW1	-0.511608762	0.002077737	0.060374845
ODF3B	1.247116858	0.000404017	0.020022387		PAK1IP1	-0.542097673	0.002084594	0.060459161
HSD3B7	0.762896197	0.000405913	0.020038087		N4BP2	-0.685816812	0.002129665	0.061229802
RGCC	0.737288691	0.000424987	0.020709755		LRRC8C	-0.636890792	0.002152258	0.061614732
CRAT	0.604369884	0.000428501	0.020754855		FANCM	-0.729331133	0.002158416	0.061637116
TNFRSF18	0.743597473	0.000435454	0.021019138		ASCC3	-0.613672939	0.002182405	0.062148328
PLCD1	0.743254019	0.000439316	0.02115553		FKTN	-0.629531073	0.002190228	0.062284228
HR	0.638051896	0.000441724	0.021221445		NCKAP1	-0.596377333	0.00222696	0.063152884
TMEM151A	0.818876738	0.000450432	0.0215877		RAB23	-0.564720679	0.002238084	0.063380301
SSC4D	1.371863229	0.000451512	0.0215877		TWSG1	-0.589898023	0.002275489	0.064261329
PLEKHA4	0.644891005	0.000452519	0.0215877		QSER1	-0.693146597	0.00233284	0.065388852
INAFM1	0.848501324	0.000459402	0.021796364		TBL1XR1	-0.593073044	0.00233463	0.065388852
TSPAN1	0.810411662	0.000459854	0.021796364		BRIX1	-0.498948486	0.00234674	0.065637991
ADAMTSL4	0.827708325	0.000460096	0.021796364		HRNR	-1.548205205	0.002385094	0.066380475
MARVELD1	0.562497835	0.000471953	0.022254806		RFK	-0.515110404	0.002451753	0.067923872
LAMB3	0.554037934	0.000475668	0.022275657		DCAF17	-0.620853978	0.002496869	0.068986552
TMEM132A	0.595046245	0.000486576	0.022681616		TMX3	-0.602042395	0.002523514	0.069347391
DYSF	1.067321235	0.000497042	0.02296063		PANK3	-0.622580909	0.00253651	0.069517386
FAM83H	0.555869651	0.000500016	0.023027152		LNPK	-0.610542812	0.002584375	0.070545133
EPS8L3	1.730347512	0.00050091	0.023027152		FAM135A	-0.666121157	0.002592284	0.070666565
BTBD2	0.584186934	0.000501865	0.023027152		BCLAF1	-0.585473442	0.00263392	0.071610363
CITED4	1.062964503	0.000507959	0.023254508		CEP97	-0.64836724	0.002652837	0.072028749
VASN	0.758293913	0.00051269	0.023418574		HSP90AA1	-0.466773088	0.002662062	0.072183239
TNXB	1.006358632	0.000518902	0.023647749		TRMT10C	-0.523660769	0.002684081	0.072683778
FSTL3	0.653969402	0.00053557	0.024193083		MRPL19	-0.548023534	0.002731072	0.073760621
INPP5D	0.853885809	0.000560696	0.025105885		OXCT1	-0.537052595	0.002737244	0.073805198
FGF18	0.957337552	0.000570594	0.025244063		SMC3	-0.517343568	0.002739952	0.073805198
TBX1	1.173404133	0.000571701	0.025244063		CAMSAP2	-0.600165397	0.002757477	0.074081806
FAM89B	0.645572054	0.000571963	0.025244063		KIAA1586	-0.660596319	0.002766436	0.074224817
UNC5A	0.711676101	0.000578032	0.025428321		UBLCP1	-0.544075186	0.002781742	0.074537548
F8A1	0.751326286	0.000580438	0.025432167		RAD51AP1	-0.583422838	0.002790412	0.07457412
FCSK	0.764890767	0.000589763	0.025715348		RDX	-0.527622543	0.002830614	0.075192553
TST	0.679795465	0.000628607	0.026907529		GSTCD	-0.581291318	0.002831966	0.075192553
DNPH1	0.667003682	0.000631632	0.026941028		RAPGEF6	-0.673490346	0.00284571	0.075383877
PPL	0.618631998	0.000632028	0.026941028		SMCHD1	-0.625830306	0.00284727	0.075383877
COL9A3	0.69032361	0.00065532	0.027673057		CEP55	-0.526328071	0.002881838	0.075826505
FBXW4	0.581654823	0.00065891	0.027682371		TFAM	-0.560014593	0.002895783	0.076027155
KNDC1	0.901411739	0.000662582	0.02772255		PRKAA1	-0.593080704	0.002896911	0.076027155
CAVIN3	0.667878013	0.000666253	0.027795847		AZIN1	-0.530291526	0.002922341	0.076399956
PRODH	0.852455971	0.000667057	0.027795847		PPP6C	-0.50690256	0.002938307	0.076719117
SCUBE1	0.709520853	0.000686636	0.028495403		VBP1	-0.509529915	0.002974932	0.077378559
IRF2BPL	0.552015587	0.000717542	0.029488011		CEP85L	-0.710639321	0.003039815	0.078816391
MYH14	0.592830737	0.000743827	0.030408247		NOC3L	-0.561028571	0.003050189	0.078833872
CHST13	1.107526949	0.000744643	0.030408247		SEPTIN7	-0.529475082	0.003071073	0.079149274
CDH22	1.019335441	0.000749477	0.030483706		CENPF	-0.681297785	0.003090024	0.0794611
BMP1	0.530347607	0.000755443	0.030665262		API5	-0.530836636	0.003100059	0.079618867
FSCN2	1.222575138	0.0007599	0.03078501		LINC00326	-0.652855617	0.003105001	0.079645616
ABCC3	0.56854034	0.00076864	0.031015995		TMEM33	-0.570270004	0.003113767	0.079770266
UBALD1	0.688730184	0.000779681	0.031284403		NAE1	-0.492985306	0.00317954	0.081353205
MIB2	0.701959435	0.000779888	0.031284403		TRMT13	-0.606965011	0.003195997	0.081671936
OPRL1	0.977559807	0.000785198	0.031435623		INTS13	-0.507503731	0.003230217	0.081931152
MDK	0.634584596	0.000800656	0.0319085		SNAPC1	-0.552606175	0.003247802	0.082173024
PPDPF	0.613232149	0.000804828	0.031970765		DCLRE1A	-0.603138322	0.003281339	0.082918796
PTRH1	0.657384386	0.000817799	0.032316766		MMS22L	-0.587869949	0.003312242	0.083596244
TINCR	0.718409402	0.000857876	0.033364019		TMEM161B	-0.567958337	0.003316899	0.083610423
SLC45A1	0.703776667	0.000863324	0.033450934		CD2AP	-0.538759608	0.003357257	0.084419293
GDPD5	0.629594926	0.000863387	0.033450934		WASHC4	-0.670542595	0.003397016	0.08510464
IGF2	0.931736523	0.000865652	0.033475165		UTP20	-0.631006346	0.003463013	0.08654565
MICALL2	0.649035719	0.000868085	0.033505781		DNAJC10	-0.564086485	0.003491171	0.08692754
PSD4	0.692241358	0.000882523	0.033934747		RRM1	-0.486094129	0.003495323	0.08692754
FKBP8	0.611686338	0.000920931	0.035175303		SMARCAD1	-0.60411668	0.003527652	0.08741213
FDXR	0.621780175	0.000921676	0.035175303		AHCTF1	-0.597860624	0.00356839	0.088314401
RTN4RL2	0.750603758	0.000939946	0.035540414		GXYLT1	-0.576234679	0.003592103	0.08879365
GRIN1	0.733727369	0.000977098	0.036498904		PLA2G4A	-0.648880527	0.003607726	0.088964437
TIGD5	0.695960342	0.000977809	0.036498904		COMMD8	-0.541485001	0.003673691	0.09033527
CLIP2	0.570502354	0.001001686	0.037118729		IL6ST	-0.605451807	0.003717078	0.090892571
ANXA8L1	1.695976577	0.001008064	0.037145938		CCDC14	-0.576649144	0.003763589	0.091809982
LY6D	1.791631813	0.001011379	0.037145938		SELENOI	-0.613710293	0.003779455	0.092047683
UBALD2	0.56011771	0.001017301	0.0372913		CUL2	-0.517815134	0.00379938	0.092242263
PLEKHH3	0.657226877	0.001033899	0.037831817		SMC6	-0.528008358	0.003812132	0.092332277
INAVA	0.771041103	0.001037435	0.03789328		FAM91A1	-0.542043697	0.003908085	0.093987382
MMP11	0.797927211	0.001052172	0.038294547		B3GNT5	-0.598392673	0.003921795	0.094206125
DUSP8	0.709406343	0.001059324	0.038417892		KLHL15	-0.649366487	0.003972103	0.095302465
CCDC85B	0.739165176	0.001065217	0.038563135		LRRC40	-0.605994218	0.003981057	0.09540518
SHISA8	0.821865194	0.001084175	0.039027648		TPRKB	-0.537839836	0.004014881	0.096018953
ZFTRAF1	0.647635071	0.001087606	0.039027648		TOPBP1	-0.534286811	0.004016073	0.096018953
ANKRD9	0.783238456	0.001095056	0.03903956		VAMP7	-0.561040393	0.004028072	0.096193193
RRAS	0.592701937	0.001095586	0.03903956		DHX36	-0.534019441	0.004040794	0.096271802
MFSD3	0.733144838	0.001102365	0.039212707		OSGIN2	-0.508293047	0.004059602	0.096405654
L1CAM	0.587174155	0.001108045	0.039277895		ICE2	-0.561651328	0.00409253	0.096714438
ENDOV	0.706023767	0.001119747	0.039555336		SLC25A40	-0.579527595	0.004112975	0.097085232
RASA4	0.656236325	0.001127435	0.039758162		SCML2	-0.65109523	0.004129023	0.097239213
ZSWIM4	0.809168294	0.001167401	0.040885066		LCORL	-0.610073665	0.004139915	0.097271338
TLE2	0.582546433	0.001192364	0.041545541		BAZ1A	-0.514861013	0.004158666	0.097580814
SEMA6B	0.632762726	0.001201463	0.041791248		MKLN1	-0.609386544	0.004162645	0.097580814
ALDOC	0.591500329	0.001205049	0.041844701		RPAP3	-0.507302335	0.004178231	0.09783385
EPS8L1	0.750777725	0.001208703	0.041845053		MIER3	-0.579007089	0.004199843	0.098114877
OGDHL	0.610150843	0.001211207	0.041845053		MAPK6	-0.567044597	0.004227229	0.09852918
A4GALT	0.615613625	0.001244265	0.042842151		SMC2	-0.584575378	0.004242763	0.098637162
CCDC24	0.741805612	0.001249052	0.042925672		CCDC138	-0.628711044	0.004299037	0.099521234
WBP1	0.591108908	0.001250895	0.042925672					
HID1	0.609085043	0.001259322	0.043070079					
EMID1	0.833025701	0.001267402	0.043273949					
DRAXIN	0.867581401	0.001282493	0.043589147					
TESC	0.718199192	0.001284898	0.043589147					
NPDC1	0.689811364	0.001286359	0.043589147					
HAGHL	0.739709692	0.001287308	0.043589147					
MGAT5B	0.662502726	0.001300315	0.043884034					
LZTS2	0.582898723	0.001312329	0.044177126					
GSDMD	0.637572054	0.001314849	0.044177126					
DOK7	0.889610687	0.001326942	0.044293089					
FGF19	0.597986706	0.001327621	0.044293089					
NOVA2	0.955368557	0.001352968	0.044929131					
EGFL7	0.628099403	0.001365353	0.045109672					
MROH6	0.589207968	0.001409823	0.046177323					
KAZALD1	0.919092401	0.00141763	0.046238275					
PINK1	0.536969796	0.001465643	0.047425504					
DMTN	0.5440958	0.001468981	0.047458316					
OBSCN	0.687265324	0.001492468	0.047989317					
SCAND1	0.753672859	0.001498528	0.048108397					
PRR7	0.678829103	0.001508373	0.048297601					
C2CD4C	0.763997393	0.001516347	0.048392864					
SLC9A3	1.282336478	0.001520146	0.048392864					
JUP	0.516639051	0.001534903	0.048659829					
CTF1	1.012534	0.001551605	0.049041285					
CPLX1	0.708440127	0.001568078	0.049408972					
HES4	0.744745929	0.001574188	0.04952508					
ECI1	0.595909869	0.001583588	0.049744144					
GNPTG	0.693394412	0.001596254	0.049911658					
MAPK15	0.884872132	0.001620223	0.050583671					
NDUFB7	0.679244456	0.001650414	0.051182773					
RPS28	0.652055327	0.00165525	0.051182773					
REEP6	0.59610505	0.00165696	0.051182773					
WTIP	0.695371183	0.001673073	0.051524603					
FAM43A	0.668669674	0.001686418	0.051838066					
TRAPPC5	0.659172592	0.001719676	0.05248481					
SMTNL2	0.805727859	0.001722823	0.052491953					
ZDHHC24	0.708268567	0.001725051	0.052491953					
PAX2	0.668105978	0.001734054	0.052687362					
SLC39A4	0.64114825	0.001736871	0.052694535					
PLD3	0.568097484	0.00184227	0.055632056					
KANK3	0.734200104	0.001845218	0.055632056					
ARHGEF10L	0.621931161	0.001845571	0.055632056					
MAFA	1.01535732	0.001898019	0.056751403					
TKFC	0.536160549	0.001898384	0.056751403					
NOP53	0.61777822	0.001919365	0.057211097					
GATA2	0.590613577	0.001924865	0.057291384					
CLDN4	0.590589509	0.001933937	0.057394073					
NUDT18	0.692368412	0.001938116	0.057434615					
ACY1	0.639504476	0.001967376	0.058187417					
METRN	0.652022185	0.001993151	0.058640004					
PNPLA2	0.59531505	0.002077403	0.060374845					
ZBTB42	0.675516161	0.00207873	0.060374845					
ANO8	0.62482582	0.002101207	0.060752622					
ADAMTSL5	0.59434054	0.002103136	0.060752622					
LYNX1	0.788842506	0.002103639	0.060752622					
FBXL8	0.983712774	0.002119801	0.06112055					
PPP1R1B	1.125124203	0.002122366	0.06112055					
STING1	0.579617697	0.002132157	0.061229802					
AR	0.927922388	0.002145309	0.061520963					
SPPL2B	0.635649142	0.002154614	0.061614732					
ANKRD63	1.183200702	0.002176215	0.0620586					
CGB7	0.950326083	0.002215	0.062901064					
SOX12	0.555981361	0.002251417	0.063669562					
MZT2B	0.6399993	0.002281836	0.064349811					
EPHA10	0.689800227	0.002284926	0.064349811					
ROGDI	0.609197615	0.002303781	0.064791449					
LMTK3	0.624834326	0.002316351	0.06505538					
DUSP23	0.650825553	0.002375533	0.066332113					
CYP2S1	0.559418741	0.002378054	0.066332113					
CDA	0.646753971	0.00238629	0.066380475					
TMC8	0.731355737	0.002433522	0.067590267					
LRG1	0.999775314	0.002436401	0.067590267					
MXRA8	1.103275149	0.002488458	0.068847325					
ARVCF	0.581690968	0.002507339	0.069144224					
TCIRG1	0.660177938	0.002509348	0.069144224					
SCRN2	0.594378093	0.002521589	0.069347391					
DMBT1	3.957159509	0.002529071	0.069406672					
KRT18P55	0.704409249	0.002554989	0.069929968					
CHST12	0.670030083	0.00256787	0.07018845					
RET	0.679041267	0.002602973	0.070863338					
PTMS	0.608377724	0.00271506	0.073425284					
IFITM1	0.575187953	0.002752923	0.074056885					
NGFR	0.598804868	0.002788748	0.07457412					
DUSP9	0.583409138	0.002820608	0.075192553					
C8orf82	0.641205498	0.002824531	0.075192553					
CRTC1	0.56362323	0.002827162	0.075192553					
CACFD1	0.701292324	0.002850247	0.075383877					
FBXL16	0.549259098	0.002862527	0.075610701					
SH2D2A	0.826609866	0.002877161	0.075826505					
GAS2L1	0.615029945	0.002878534	0.075826505					
INO80B	0.681549281	0.002901595	0.076052324					
MIF	0.645299494	0.00292206	0.076399956					
C1QTNF6	0.649213845	0.002966846	0.077266664					
RAMP1	0.767359621	0.003002547	0.077997474					
LINGO1	0.54409002	0.003045427	0.078816391					
CD82	0.650630165	0.003061662	0.079030359					
ARHGAP4	0.56908977	0.003202631	0.081729349					
SIX5	0.6299297	0.00320625	0.081729349					
NUCB1	0.497439972	0.00321228	0.081736959					
NCKAP5L	0.554861307	0.003214555	0.081736959					
HS3ST1	0.514664817	0.003226028	0.081926664					
YPEL3	0.968229982	0.003327809	0.083781998					
LIME1	0.750517425	0.00336319	0.084464459					
DGAT1	0.542040331	0.003393948	0.08510464					
LAPTM5	1.186771064	0.003470184	0.086597015					
CST6	0.686586904	0.003473551	0.086597015					
CERCAM	0.55218643	0.003506649	0.087103104					
UBXN6	0.554997634	0.003523214	0.087408252					
TBC1D17	0.574046782	0.003607185	0.088964437					
APOBEC3C	0.466683244	0.003621856	0.089205131					
DNAJC4	0.608864353	0.00367659	0.09033527					
CADM4	0.51998344	0.003683687	0.090400858					
GLI4	0.723211637	0.003703405	0.090775665					
IGFBP3	0.656342255	0.003714474	0.090892571					
PLIN4	0.681171685	0.003744789	0.09146065					
SPHK1	0.758728476	0.003782349	0.092047683					
ADGRA2	0.670503976	0.003797203	0.092242263					
BCKDHA	0.55102252	0.003806582	0.092307352					
BMP4	0.513085174	0.003820145	0.092337781					
CAMSAP3	0.590237	0.003821404	0.092337781					
FAM98C	0.636789149	0.003845131	0.092801279					
CDC42BPG	0.546665361	0.003864919	0.093168734					
SERPINA1	0.827914529	0.003889837	0.093658834					
NPEPL1	0.583262327	0.004037266	0.096271802					
TMEM191B	0.744622076	0.004047424	0.096317376					
TMEM249	0.77175874	0.004060577	0.096405654					
CILP2	0.528988079	0.004078887	0.096714438					
RPH3AL	0.626320891	0.004086824	0.096714438					
JOSD2	0.708049095	0.004090401	0.096714438					
CDC42EP5	1.52867347	0.004121178	0.097166523					
HSD17B8	0.606687244	0.00413603	0.097271338					
NDUFA11	0.610995676	0.004184641	0.097871699					
HDAC10	0.620051155	0.004223944	0.09852918					
VWA5B2	0.654242736	0.004243446	0.098637162					
SLC29A4	0.598064113	0.004246354	0.098637162					
TACSTD2	0.630156322	0.00426728	0.098930128					
FOSL2	0.541610421	0.004268657	0.098930128					
