# Supplementary material for: Loss of the proteasomal deubiquitinase USP14 induces growth defects and a senescence phenotype in colorectal cancer cells
Source: Sci Rep. 2024 Jun 6;14:13037. doi: 10.1038/s41598-024-63791-5 (PMC11156967; doi:10.1038/s41598-024-63791-5)
Supplement: Supplementary file 4 — Supplementary Information 4. [file 41598_2024_63791_MOESM4_ESM.txt]

USP14
PSMA6
PSMB5
PSMC1
PSMC2
PSMC3
PSMC4
PSMC5
PSMC6
PSMD1
PSMD2
PSMD3
PSMD4
PSMD7
PSMD10
PSMD11
PSMD12
PSMD13
UCHL5
TXNL1
PSMD6
PSMD14
ADRM1
RGPD5
PSMA3
RAD23A
PSMA2
USP15
USP28
UNC45A
UBE3A
UBC
ECHS1
SHFM1
HSPB1
NTRK1
AR
UBE2M
PSMA4
PSMB1
SQSTM1
VCP
TPT1
PSMA7
PSMA5
PSMB2
ACTN4
PSMD8
PSMB4
PAAF1
PSMB6
HIST1H4A
CAPZB
ACTG1
ACTC1
PSMA1
PSMB3
CAPZA1
PPP1CA
U2AF2
RPL24
PSMB7
CCT4
GTF2I
ACTB
PSMD5
CFL1
LMNA
MAP4
CCDC92
DSP
HSPH1
NACA
LMBR1L
TXN
BRD4
OGT
ORF3
AICDA
C7orf76
PARK2
ZRANB1
ISG15
TRIM67
PFN1
RAD23B
DDI2
FANCC
CXCR4
USP7
SRPRB
COPS5
ERN1
USP21
WDR12
VPS37B
PFAS
HNRNPK
XPO1
XPO7
UBE2N
RNF11
RAP1GDS1
CNDP2
GSS
RPL23
RPL30
CLB1
HTT
UBP6
NXF1
UNK
ARFIP1
CCDC22
CHMP7
NAPRT
NDRG1
SH3GLB1
BCL2L1
GABBR1
CCNB1
VIM
DERL1
AHNAK2
CNTN1
AHNAK
TRIM25
HNRNPL
TRIM14
AURKB
YAP1
CREBBP
TRIM11
TRIM28
AGR2
MAP1LC3B
RNF168
BECN1
TRAF6
TAB2
MYC
BANF1
TUBB3
EFHD2
PARP1
EFHD1
LIMA1
SPECC1L
ACTN1
EIF2S1
VRK1
DNAJC9
TMPO
ARPC4
PRKDC
EFTUD2
FLNA
EPB41L2
EIF2S2
RARS
COPB2
EIF5B
NISCH
SPTBN1
TUBB4B
GAPDH
ACTBL2
TUBB2B
RPL36
GNB1
TMOD3
TMOD1
H2AFZ
TPM4
HIST1H1C
H2AFX
RPS24
RPS25
PPP1CC
NME1
RPS3
SLC25A11
RPS14
RPS9
RPL35
MYO1B
RPL22
RPL12
RPS10
SH3BGRL2
H2AFY
PTPLAD1
PPP1R9B
RPS20
CBX3
ATAD3A
USMG5
HNRNPH1
SRSF3
RAB10
PLS3
HNRNPA0
CAPZA2
CDK1
DDX17
XRCC6
RAN
MTCH2
RPS4X
RPL11
RPL17
HNRNPM
RPL27A
NAP1L1
DDX5
SPTBN2
POTEI
SNAP23
RPL13A
ELAVL1
DHX15
HNRNPA3
TWF1
DHX9
HNRNPR
ACTR3
RPL34
HNRNPD
RPL4
RPS23
DDX21
HSD17B12
RPL5
ARPC2
DDX3X
FARSA
RPS18
KPNA2
CCT2
MYH14
SNRNP200
CCT8
PDHB
EIF3M
IDH2
CBX5
ARL8B
PRPF8
ILF3
GRWD1
TOLLIP
RALY
MYO18A
TOM1
TMEM33
TFAM
SRSF4
DNAJA1
AIMP2
CMBL
IGF2BP1
HNRNPU
VDAC3
HCK
SVIL
IARS
FXR1
LMNB2
BSG
SFPQ
LDHB
DYNC1H1
SUPT16H
DDB1
DEK
QARS
SSRP1
ARPC1A
EIF3F
YBX3
NPEPPS
FLOT2
CGN
MTHFD1
SNRNP40
IQGAP1
TRIP13
HAT1
TUBAL3
SF3A3
HK1
FMR1
COPA
IGF2BP3
SRRM1
LRRFIP1
MRE11A
NOL10
GARS
UBA1
EIF3C
LARS
IRS4
MAP1B
MYH9
SPTAN1
TUBB2A
MYO6
RPLP2
FLNB
HIST1H1E
EEF1A2
HIST1H1D
RPLP1
RPL6
RPL18
WDR1
PA2G4
CCT5
HIST1H2BO
G3BP1
CFL2
SYNCRIP
CORO1B
HP1BP3
PRPS2
GNG12
G3BP2
PSIP1
CAPRIN1
TOP1
EXOSC10
RAI14
HMGN2
MTDH
RRP1B
FLNC
AIMP1
RALA
CHP1
LUC7L2
GNL2
DDX39A
NUP160
RBM14
DNAJC7
DIMT1
NARS
LYN
HDLBP
DARS
PELO
ITPA
MARS
INADL
MPP5
RGPD4
RBMXL2
ARPC1B
ZC3HAV1
HMGB2
LDHA
RBM3
DOCK7
ARPC3
SRSF7
RRBP1
GFM1
DSG2
GNB4
MPRIP
MRPS28
UTP14A
TBL3
GNL3
TAF15
GMPS
DNAJA3
U2SURP
IMPDH2
CXorf57
SMCHD1
EEF1D
NUCKS1
CCDC124
LRCH2
UHRF1
TRMT10C
DDX6
CORO1A
ZMYM3
MCAT
CCDC86
YTHDF2
HPRT1
NMT1
SRP72
WDR82
ATP5L
GRHPR
PHF14
CNOT1
OBSCN
PFDN2
GNA11
ARCN1
ADSL
HMGN4
RRP15
HDGFRP2
TNKS1BP1
MYO5A
CDC123
HSPA14
FASN
UBB
GBF1
DDX58
NCF1
SFI1
PLEKHA4
HRNR
HSPA8
IGHG2
RPS27A
GABARAP
HSPD1
ORF6
LDLR
XRCC5
MDC1
RIF1
SPAG5-AS1
SPAG5
BCL6
ATF2
MDM2
KDR
KIF15
NAA40
MACF1
TGFBR1
NFKBIA
SAR1B
KDM4A
IL6
E2F4
CDH1
ACLY
HSPA2
FERMT1
SKP2
TAZ
SGTA
S
HSPA1A
nsp16
CCNF
ARHGAP24
