# Supplementary material for: Loss of the proteasomal deubiquitinase USP14 induces growth defects and a senescence phenotype in colorectal cancer cells
Source: Sci Rep. 2024 Jun 6;14:13037. doi: 10.1038/s41598-024-63791-5 (PMC11156967; doi:10.1038/s41598-024-63791-5)
Supplement: Supplementary file 5 — Supplementary Information 5. [file 41598_2024_63791_MOESM5_ESM.txt]

PSMA1
CCNH
MCM6
KRT15
PSMD13
C11orf49
DLEU1
PSMA3
PLK1
PARK2
SLX1B
UBC
MYC
PSMA2
PSME1
PSMC5
SH3BP4
RAD23A
TXNL1
PSMD7
PSMA7
PSMB5
PSMA4
PAAF1
FKBP8
NEDD8
CUL1
UCHL5
COIL
PSMC6
PSMC1
PSMC3
PSMC4
PSMC2
PPIL3
PPM1G
VCP
NFKBIA
IQCB1
NOS2
ITGA4
env
COX2
ABCD3
LDB1
ACTN1
FBXO6
PSMA6
PSMB2
RPP38
PSMD14
AURKA
TUBGCP3
HUWE1
TRIM23
CBS
CDA
GOLGA2
KRTAP5-9
KRT31
MLH1
AMFR
SYVN1
PSMF1
PSME3
FAM192A
AMBRA1
ADRM1
CAPZA1
CHML
DCTN2
ETF1
EXOSC5
HADH
PSMA8
PSMB1
PSMB7
PSMD1
PSMD11
PSMD3
PSMD4
PSMD8
PSME4
PSMG2
NTRK1
MRFAP1L1
MAPRE3
MTUS2
Psmb4
Skp1a
MID1
UBXN1
ENPP1
DERL1
PSMB3
CYLD
RNF157
BRCA1
HNRNPL
CFTR
ZNF598
FBXO7
SKP1
TRIM14
PTCH1
HSPA8
PPP6C
COPE
KRAS
MAP2K1
TGFB1
EFTUD2
PIH1D1
RPTOR
SHARPIN
USP15
UBE3A
ZUFSP
HEXIM1
DPF2
RECQL4
TXNIP
KDM6B
UBQLN4
DESI1
ZFAND1
KIAA1429
ATG16L1
MAP1LC3A
USP14
NHLRC2
ATXN3
IFI44L
PSMB9
DUSP1
DUSP4
PTPN2
BIRC3
LMBR1L
NFX1
LRRK2
DEF6
RFC2
HOMER3
LZTS1
ROPN1
ACTN2
MID2
TRAF5
HOOK2
MKNK2
MAPK1
PICK1
MIEF1
CINP
MAPRE1
COG4
GSDMD
KCTD9
CRX
CABP5
AGR2
KRT37
CEP70
IPO13
YPEL5
FAM178A
HOXC11
SPDEF
C20orf195
RBCK1
BANF2
CCDC136
FBXW8
OBSL1
CUL9
DVL2
PLEKHA4
ERBB2
ORF3b
FAM120C
NEK4
KIF14
KIF23
Inpp5b
Myo9b
ARHGAP25
ARHGAP39
Ophn1
HAX1
MFN2
MAFB
NINL
BRD4
COPS5
UNKL
CD274
AR
MAF
WDR5
PSMB8
PSMA5
MBL2
C9orf163
TRIM26
CCNF
NBR1
KLF15
KLF16
KLF8
ORF3
KTN1
KIAA0368
NUCKS1
UBA52
SOX2
ISG15
BCL6
ACOT7
NUP43
KIAA1524
UBA6
PSMD12
PSMD9
PRMT5
PRPF4
XPOT
ACTN4
AHCYL1
SPAG9
DNAJA2
CLUH
PSMD10
TP53
PTMA
VIM
HMGB1
TPM1
TROVE2
RNH1
P4HA1
HSP90B1
CAPN2
AKIRIN2
RITA1
ATP1A1
RNF43
ORF6
MAP1B
BAP1
ZRANB1
ORF4b
TRIM67
UBE2O
RAD23B
DDI1
DDI2
UBQLN1
UBQLN2
FAM46C
WWTR1
LINC00632
MDH2
NECAB2
CALCOCO2
TSC22D4
NMI
RAD54B
CCDC85B
KCTD17
PSMD2
NOTCH3
DROSHA
PSMB10
POMP
APP
PSMB6
PSMD6
PSME2
PSMD5
ZRANB2
SUGT1
ZCCHC8
TUBB4B
SEC23A
SH3BGRL
SRSF2
S100A4
LDOC1
HSD17B14
SFMBT1
AP3M1
CUL4B
FOXK1
IQGAP1
LRRC47
PPP4R2
GLTSCR2
REL
TRIM27
TCF4
TCF12
TDO2
TNFAIP1
TNR
TRAF1
MKRN3
MAD1L1
BLZF1
KRT38
PNMA1
TRIM10
IKZF1
PNMA2
EHMT2
IKZF3
APIP
SH3GLB1
ABI3
CEP72
PRDM14
GNPTAB
CCDC102B
LZTS2
IFT20
UBXN11
PNMA5
SSX2IP
KRT40
INO80E
KCTD1
TRIM42
NOTCH2NL
PSMG3
PSMG4
PSMG1
CLIC1
CLIC4
DDB1
EXOSC4
EXOSC6
GCSH
NELFE
PPL
TMOD3
TPM4
U2AF2
UBA2
WDR11
PPCDC
GNAI3
MYO1C
SEC16A
MYO1B
MYO1D
YES1
ARF4
MYH10
ECH1
AIMP2
HAGH
MYH14
GRPEL1
RBM28
MYO6
HYOU1
FBLN1
MPRIP
OTUB1
RAB1B
CDC23
SMC3
ZFAND5
DCTD
CDKN2D
SAT1
CHMP1A
KRT34
KHDRBS3
COG6
LMO2
PRPH
TRIM54
ABI2
GUCD1
CDR2
EIF4A3
NME7
DDIT4L
PM20D2
DYNLT1
WTAP
LONRF1
C11orf30
GOLGA6A
HSF2BP
TEKT4
LZTFL1
PRIMPOL
ZMYND19
PCBD1
NAB2
KCTD6
HEXIM2
DYDC1
MSANTD4
KRT19
KRT13
POLR1C
RGS19
GPHN
KCTD13
DCTPP1
PCYT2
VMAC
KRTAP1-1
KAZN
KRTAP4-1
KRTAP6-3
C6orf165
HOMEZ
KRTAP1-3
C22orf39
KCTD7
CCDC153
NBPF19
RPS27A
UBE3C
PPP2R1A
MYH9
SRP14
ANP32A
LRPPRC
HTT
RPS10
UTRN
USP11
COPB1
EIF3B
MYL6
ACTB
YWHAE
C1QBP
KLC1
NCBP1
ACACA
RBBP7
PLCH1
PPP6R3
PTRF
H2AFV
BZW1
BOD1L1
HDAC2
PBK
IPO9
PARD6B
SLK
ACBD3
RUVBL2
RABGAP1
RBM8A
DYNC1LI1
PRRC2A
SNRPB
STX11
SNRPF
CRYAB
TRIB3
IKBKG
UL27
tat
SERPINE1
AURKB
HHEX
EBNA3B
EBNA3A
STUB1
CDKN1A
YWHAQ
USP7
SACS
BAG1
ATN1
GFI1B
PRNP
RERE
VCAM1
CSNK2A1
BAG3
PML
DVL1
BTRC
FRAT1
LBP
NUMBL
XRN2
SRPK2
SART3
IQCE
KIF1A
STX1A
TBX6
SNAI2
ATP6V0C
CDK6
CST2
CYBA
GATA2
GATA3
NPBWR2
LASP1
LETM1
CTAGE5
NPPB
BUB1B
HSPB1
MCM5
ZNF385C
Ksr1
DMC1
EGFR
TRIM25
CCND2
L3MBTL1
UBE2M
RAD18
AAR2
RNF31
ZNF688
ESR2
MEPCE
LARP7
FBXW7
TGFBR2
MARCKS
ZNF366
nsp10
nsp12
nsp2
nsp4
nsp7
Rnf183
UFL1
FZR1
FSCN1
GLI2
TLX2
RBM42
NUP35
CREM
ZPR1
ARMC5
TIPARP
TEK
RAF1
CFH
DDX24
MOB3C
METTL14
EGR1
USP5
WDR48
PAF1
TBL1XR1
RBBP5
ENO1
NCL
SF3A3
PUF60
CPSF2
TARDBP
HNRNPF
HNRNPLL
HNRNPA2B1
HNRNPC
KHSRP
NONO
PTBP1
DDX1
DDX5
SRRT
CALR
P4HB
HSPA9
HSPD1
HSPA1L
HSP90AB1
HSP90AA1
DNAJA1
CCT2
TUBA1B
TUBB2A
PRPF19
XRCC6
XRCC5
RUVBL1
HSPA5
ATP5B
ALDOA
AHSG
CKB
GAPDH
MCM3
PPM1F
GTF2B
HNRNPA1
PCBP2
IREB2
EEF1A1
EEF2
WARS
GARS
KARS
HSPA2
CCT8
CCT4
CCT3
CCT6A
STIP1
TPI1
HADHB
PGAM1
SERPINA3
PKM
PGK1
LDHA
DLAT
MTHFD1
CTPS1
LONP1
GANAB
ASAH1
DONSON
ALB
TF
SERPINB3
NCOA3
HCVgp2
MDM2
TCF7L2
RAB3IL1
SNRPC
STX4
SF1
APLN
SERF2
STX6
BTN2A2
SLMO1
LPHN1
RAD54L2
RBFOX2
PTPN23
GORASP2
CCDC69
SH3KBP1
PRR13
VPS37C
CCL28
DMRT3
SLC22A23
C14orf159
FBXL18
PRR3
FAM103A1
YPEL3
KIRREL2
MUM1
URB1-AS1
RFT1
CTBP1-AS2
C1orf105
CRB3
OSR2
SLAIN1
TBC1D16
NEU4
SPATA8
LOC149950
FAM218A
PWWP2B
PATL1
TINCR
KIRREL3-AS3
FAM171A2
LINC00908
RUSC1-AS1
RTP5
KRTAP8-1
KRTAP19-5
KRTAP26-1
C9orf106
C1QTNF9B-AS1
ELP6
HIST1H2BL
ELAVL1
PHB
VDAC1
EEF1A1P5
CCDC27
HNRNPH2
HNRNPH3
HNRNPK
TUSC1
PDIA6
NPM1
SFPQ
HNRNPA3
STOML2
RPSA
CBR1
ATP5A1
ACTG1
SH3GLB2
HSPA1B
CCT5
HBA1
LSP1
EEF1B2
PCBP1
PHB2
EEF1G
EEF1A2
TUBA1C
CCT7
DCLK3
CAPN3
TYMP
Hoxa2
FAM83A
ASPM
GOLGA4
CCDC6
ABI1
SMARCC2
DHX38
ANP32B
CYFIP2
VTA1
FOS
RBX1
PPP3CA
CCND1
CCNE1
CCNA2
CCNB1
CDK4
CDK1
CDK2
GPS1
SF3A1
SNRPA1
CAST
PYCRL
RPP30
CADM1
ZBTB44
TRIM39
C19orf57
LIMD2
RNF170
KRTAP4-2
CAND2
EXOSC9
ISY1-RAB43
ISY1
POLR2A
TPM3
MAP1LC3B
SQSTM1
C19orf47
ENTHD2
ZNF596
POLR2L
SMCO3
ZKSCAN4
TSPYL1
RANBP1
AKIRIN1
COG3
YWHAG
EIF4G1
GAPVD1
PPP2R5B
TSN
NAA35
LARP1
LARP4
HEATR3
CCAR2
ATXN2
RABGEF1
AGO2
DRG1
DCP2
VHL
DSTYK
RIOK3
CASP4
PASK
FANCG
INSIG2
PCK1
BCL3
SHFM1
PSEN1
NOTCH2
FBXO28
EPAS1
FN1
HECW2
SEC13
DDB2
SMEK1
CDKN1B
HAUS2
KIFC3
UNK
MED4
MCM2
EGLN3
PRPF8
TNIP2
FGF11
RC3H2
ARNTL
IKBKE
DCAF15
EPM2A
EYA3
PTPN11
ATXN1
CUL7
E6
E7
CHMP4C
PREX1
CDC42
NUPR1
RBM39
DDRGK1
CAPZB
C7orf76
YWHAB
RNF40
POLA1
RNF8
HSPA1A
EPHA7
WEE2-AS1
SERPINB2
OTULIN
ARPC1B
UFM1
UBE2A
UBE4B
RPL5
RPL10A
UBE2V1
SNX3
RPL24
RPS23
RPL7A
RPS15A
ASNA1
HSD17B10
MRPS9
PEX19
MAPRE2
ZBTB32
RWDD2A
FAM136A
GPBP1
GRIPAP1
TOLLIP
CDC14B
GEMIN2
SMARCB1
CYTH4
BIRC7
CCM2L
RPRD1B
NME4
OIP5
STMN2
LIN7B
AES
LENG1
TFPT
HOXA1
LHX3
TTC33
CLPP
KRT36
TRAF2
KIAA0907
KATNBL1
XPA
HMG20A
SH3GL1
FAM50B
CAMK2G
VAX1
JAKMIP1
IMPACT
UBASH3B
C5orf45
RYBP
BEND7
LMO1
SMAD3
SCARA5
MLKL
LDB2
AHSP
ARNT2
GTPBP2
THAP6
GADD45GIP1
GEMIN4
RIPPLY3
ZNF438
CTAG1B
KRTAP19-1
KRTAP15-1
NANOS3
ZNF177
PLEKHG4
ZNF774
LCE1C
BPIFA1
LCE1F
KRTAP19-7
OTUD7B
CTAG1A
ZNF559-ZNF177
KRTAP7-1
PIP4K2B
HAL
BLM
RAB8B
GCC2
PRDX3
MAT2A
PFN2
SNRPD3
SNX1
THOC5
NELFCD
LSM1
TRAF6
TERF1
HDAC5
RND1
UBE2C
IKBKAP
XRN1
CDKL1
CDK20
EPB41L1
KIF5B
MOV10
NXF1
BMI1
PDIA3
RDX
CEP85
L3MBTL4
ERCC8
ERCC6
RNF144A
MAPT
Dppa3
PINK1
MAGEA3
E
M
nsp13
nsp14
nsp5
nsp6
ORF14
ORF3a
ORF7a
ORF7b
S
ARHGEF9
Ect2
SPOP
SLC25A31
TBR1
ELF4
ERG
FEV
SAR1B
YAP1
PARP1
TBX5
ATG5
YBX1
HSPH1
PYGL
RAN
TCHP
CCDC150
BAG4
WDYHV1
CLP1
DUPD1
GAGE12G
GAGE2E
TOP1
TOP2A
TOP2B
GFRA1
MARS
SNRPD2
KHDRBS1
DYNC1H1
UBR7
RCC2
FOLR1
PIR
GPX2
DDX49
ASB11
POU5F1
UBLCP1
RMND5A
RIPK4
MAPK6
SSH1
ESR1
Vav2
CIC
DNAJC7
RNFT1
RB1CC1
KLF5
ANKZF1
PLD6
NSFL1C
TRIM5
CUL3
TST
PYGB
HRAS
SMARCA2
TUBB
C11orf58
UBE2B
SULT1A4
AXIN2
KRTAP19-6
INCA1
HDAC6
HSPA6
RNF181
UBL4A
OGT
HM13
UBR4
BAG6
BIRC6
UBR5
RNF126
RNF138
SGTA
HLA-B
PTGS2
APC
RANBP2
SIRT7
ACTR1A
PPP2CA
SDHA
SMAD1
RNF11
ICK
GSK3A
CDK11A
RPS12
RPS21
CCDC8
ABCE1
CCDC74B
RACGAP1
TUBA4A
ZNF24
HERC2
TMEM67
CRY2
SNW1
CDC5L
CCDC92
EDEM3
PTPN6
PTP4A1
DUSP15
DCAF11
CTNNB1
RNF4
PRKCZ
TRIM11
SNAI1
WWOX
ALDH1L1
KRT17
P2RY6
MTM1
PTPRM
PTPRO
PTPRS
PTPRU
GSK3B
ABCC6
STAU1
TEX101
FANCD2
EMC1
EMC2
MMGT1
ALPK3
MBD4
STAG2
PDS5A
SYMPK
SMG7
RQCD1
EXOSC10
PRC1
E5b
Apc2
BKRF1
ACBD5
AP2B1
B3GAT1
BCAP31
CLTA
CYP2C9
DHFRL1
DIRAS3
EIF6
GJD3
IMPDH2
KRT18
LMAN1
MLLT4
POLR1E
PXMP2
RPS20
RPS24
STIL
TMEM31
ZFAND2A
CCDC74A
HLA-DRB3
AIFM1
EP300
FGD5
TAL1
RHOJ
RAC2
RHOA
RHOB
RHOD
RHOV
RHOBTB1
RHOBTB2
RHOH
RND2
RND3
COPZ1
Mar-05
C9orf78
MSX2
SART1
SMC2
MBD3
GNS
HIST1H1D
TGM2
CAD
MAP4
PRKCI
NUP107
PPP2R2A
GOLGA3
SFSWAP
EIF3I
DYNC1I2
HDAC1
NCAPH
NCAPD2
HNRNPUL2
PDCD4
DDX46
PURB
LOXL2
C16orf72
TRIM33
KDM1A
PHF21A
RCOR1
ARHGAP24
ECHS1
HSF1
EZH2
ECD
SEC24A
RBM12
SEC24C
TUBA1A
PPFIA1
RPS28
RPS8
GPI
VAT1
NCAPG
SLC4A1AP
TNKS1BP1
KLC2
SMC4
LIMA1
NRBP1
ACIN1
WASF2
TNFRSF1A
MCC
WRAP73
NEK6
ATXN7
HMOX1
ATG4C
UBA5
MDM4
UFD1L
UBXN7
JKAMP
CALM1
EBNA-LP
HLA-A
RAD21
NDRG1
NUB1
ITPR1
ERLIN2
FBXO25
FAF2
UBXN6
GRK5
CPLX1
SMURF1
TP63
ADRB2
GJA1
ZBTB1
ABCC1
EPRS
IDH3A
MCM7
MTCH1
SUMO1
OFD1
AHSA1
GJB2
MAPK8
SYN1
SYNCRIP
PAPD5
Msn
Tnks
Trp53bp1
GJA5
GJC1
HERC3
SENP3
NANOG
CDC73
ZNF746
MTNR1A
DLD
DNM1L
SOD1
FOXA1
G3BP1
TMPO
PPM1D
ARNT
HDAC4
STEAP1
CDC34
NBN
KEAP1
NEK2
TP53BP1
GRWD1
TMEM41B
NR2C2
NCF1
MAP3K13
DUSP3
VPS9D1
ZBTB39
ASPN
LINC01554
VAV1
nsp8
CIT
ANLN
CHMP4B
NQO1
SIRT6
C18orf8
PTEN
LGALS9
IFI16
DDX58
BAG5
PIPSL
ZFAND2B
SPRTN
BTF3
HECTD1
FBXO43
PRMT1
DIRAS2
ATG7
EIF4E
APEH
PRKAR2A
S100A2
HSPA4
SKIV2L2
PRIM1
TAF6
YWHAH
ORF9b
FNDC3A
TGOLN2
LRIF1
UNC119
ZBTB16
PTN
HERPUD1
SRXN1
UBE2L3
GFPT1
PFKL
LOC101060321
TBC1D3B
ISCA1
RGPD5
EVI5
MIDN
RGPD8
NEURL4
ATP13A1
ARFGEF2
POLR3A
CPSF6
KLHDC4
DIABLO
MBD2
ELOVL1
NFKB1
RELA
RB1
ARHGDIA
MAGEA4
PSAT1
EEF1D
ZW10
MED20
MED23
DUSP12
DUSP8
DUSP9
HIF1AN
AGTR1
TULP3
IPO5
DHX15
CSDE1
DOK2
HIST1H2BC
WWP2
OARD1
LMNA
PRPSAP2
SNRPB2
GRSF1
DDAH1
NCK2
HIF1A
BECN1
ATG12
CEBPA
HNF4A
CELF1
PCNA
GSPT1
FLNA
OSBP
RPS6KB1
FASN
SMS
ACLY
PPP1CB
RPS14
TRIM28
GEMIN5
RAD50
NUSAP1
RNF7
LUC7L2
STRAP
BIRC2
ATP6V0D2
DSK2
RAD23
PPP1R2P4
MX1
PRKAR1A
INS
LOC100506753
CCDC43
PRMT3
WDHD1
MTA2
PABPC1
PLS3
SON
MYL12A
AHCY
CHM
PREP
RBM25
LRBA
NAPA
PPP2CB
RAB1A
SRSF3
CLTC
SRSF11
RBBP4
FLII
TCEB2
LATS1
RPN2
PHKG2
UBE2N
UBB
Sep-04
RPA4
INSL3
POTEF
CARM1
COLGALT1
PDLIM5
NEDD4L
TSNAX
MCMBP
RPAP3
ATG3
HSP90AA2P
MITF
GRB2
NUDCD2
OLIG1
AHNAK2
MEOX2
APOB
PDIA5
SPDL1
CNTRL
NPHP1
DCTN1
POC5
E2F1
MCM9
BPLF1
ACVR1
BMPR1A
ACVR2B
RAB5A
NMRAL1
MAVS
IRF3
DDX39A
MTOR
TGFBR1
ID1
BCR
LIMK2
CAMK1
SCYL2
NEK7
POMK
NRBP2
nsp16
KBTBD4
SUCLA2
C19orf60
DPY30
FAM9B
UBA1
COPS6
MCFD2
NLRP9
TXN
CHD3
IPP
NCOA4
EDEM1
BAIAP2L1
YIPF5
SPATA5
GET4
TUBB2B
DARS
RPL4
PFKFB2
MVP
NT5C2
DCD
STK38
RPN1
SAFB2
HPS3
PPM1B
TCP1
RPH3AL
MAGI1
FAM196B
STXBP3
PPP1R12B
IGSF3
URI1
SOGA1
CD2BP2
HIST1H2BJ
HIST1H2BH
HIST1H2BO
HIST2H2BF
H2BFS
HIST1H2BA
HIST1H2BK
HIST1H2BD
HIST1H2BN
HIST2H2BE
HIST1H2BB
HIST1H2BM
KIT
GSTM3
XCR1
CD9
TMOD1
LSS
PLXNA3
RPS3A
YWHAZ
SPTBN1
HIST1H1A
HIST1H1C
HIST1H1E
HIST1H1B
SOS1
DHX9
NSUN2
ALKBH1
SF3B4
DLG2
LOC255308
EIF2S3
TRIM60
ARID4B
C1orf27
KANK2
FMN1
VASN
INTS5
RSBN1L
CCDC174
LCTL
DNAJC14
SH3RF1
GRASP
KIF27
PLXDC1
PASD1
MICALL2
ULK2
PUSL1
VPS52
ARHGAP18
CMYA5
SVOP
YJEFN3
SERBP1
GPRC5A
OR2T29
OR2T5
CHD6
GIPC2
TGFBRAP1
GLG1
CIRH1A
COA7
WDR77
C11orf84
SPATA9
PCDH11X
PCDH11Y
CRNKL1
GPATCH2
ZMYM2
BMS1
NR1H4
TNIP1
VSIG4
TMC2
PKHD1
PCLO
BRIP1
HERC1
KRI1
SETX
CARD9
KIAA1033
FSIP1
BCL2L14
DDX47
RGS22
MAP3K14
TTF1
CCDC47
ASAP3
DNAH10
NEFL
TTR
DDX39B
RP1
PRSS1
TMPRSS13
INADL
MLF2
LIFR
ZNF26
SYTL1
TRPC4AP
EIF3L
BCAR1
SHROOM3
PTPRA
KHDRBS2
RTCB
FAM109A
FLNB
PRPF31
RARS
ARHGEF39
GRAMD2
PPARD
DUOXA1
DEPDC1
TAB1
PCBP4
RNF20
LRIG3
MFSD4
TLR9
DENND5B
PLEC
SYNE2
CENPE
DNAH5
NOSTRIN
SUPT6H
ZC3H12B
RAB21
INA
KIZ
PDZD7
CASP10
SH3D21
PPFIBP2
CASC5
MFF
SPAG5
EIF4B
CCDC176
DGKQ
VPS13D
GUF1
HNRNPH1
EFCAB2
FLG
SPAG7
RPL38
HNRNPM
ART4
DHCR24
AVPR1A
DSP
RAPGEF4
DDX17
KIF11
FARSA
PCNT
ICE2
CSK
IL12RB1
MANEA
CAV1
SRSF6
GLRX3
SF3A2
EXOC6
ASPSCR1
MAGED2
BUB3
POLR2B
GOT2
HSPA4L
HSPE1
BAG2
ILF2
ILF3
STK4
CDC37
UBE2Q1
CTPS2
