# Supplementary material for: Loss of the proteasomal deubiquitinase USP14 induces growth defects and a senescence phenotype in colorectal cancer cells
Source: Sci Rep. 2024 Jun 6;14:13037. doi: 10.1038/s41598-024-63791-5 (PMC11156967; doi:10.1038/s41598-024-63791-5)
Supplement: Supplementary file 6 — Supplementary Information 6. [file 41598_2024_63791_MOESM6_ESM.txt]

SRPRB
UNC45A
WDR12
VPS37B
XPO1
XPO7
RAP1GDS1
CLB1
ERN1
ARFIP1
CCDC22
CHMP7
NAPRT
BCL2L1
CNTN1
AHNAK
RNF168
TAB2
BANF1
TUBB3
EFHD2
EFHD1
SPECC1L
EIF2S1
VRK1
DNAJC9
ARPC4
PRKDC
EPB41L2
EIF2S2
COPB2
EIF5B
NISCH
HIST1H4A
ACTC1
ACTBL2
RPL36
GNB1
H2AFZ
H2AFX
PPP1CA
RPS25
PPP1CC
NME1
SLC25A11
RPS9
RPL35
RPL22
RPL12
SH3BGRL2
H2AFY
PTPLAD1
PPP1R9B
CBX3
ATAD3A
USMG5
RAB10
HNRNPA0
CAPZA2
MTCH2
RPS4X
RPL11
RPL17
RPL27A
NAP1L1
SPTBN2
POTEI
SNAP23
RPL13A
TWF1
HNRNPR
ACTR3
RPL34
HNRNPD
DDX21
HSD17B12
ARPC2
DDX3X
RPS18
KPNA2
SNRNP200
PDHB
EIF3M
IDH2
CBX5
ARL8B
RALY
MYO18A
TOM1
TMEM33
TFAM
SRSF4
GTF2I
CMBL
IGF2BP1
HNRNPU
VDAC3
HCK
SVIL
IARS
FXR1
LMNB2
BSG
LDHB
SUPT16H
DEK
QARS
SSRP1
ARPC1A
EIF3F
YBX3
NPEPPS
FLOT2
CGN
SNRNP40
TRIP13
HAT1
TUBAL3
HK1
FMR1
IGF2BP3
SRRM1
LRRFIP1
MRE11A
NOL10
EIF3C
LARS
IRS4
SPTAN1
RPLP2
CFL1
RPLP1
RPL6
RPL18
WDR1
PA2G4
CFL2
CORO1B
HP1BP3
PRPS2
GNG12
G3BP2
PSIP1
CAPRIN1
RAI14
HMGN2
MTDH
RRP1B
FLNC
AIMP1
RALA
CHP1
GNL2
NUP160
RBM14
DIMT1
NARS
LYN
HDLBP
PELO
ITPA
MPP5
RGPD4
RBMXL2
ZC3HAV1
HMGB2
RBM3
DOCK7
ARPC3
SRSF7
RRBP1
GFM1
DSG2
GNB4
MRPS28
UTP14A
TBL3
GNL3
TAF15
GMPS
DNAJA3
U2SURP
CXorf57
SMCHD1
CCDC124
LRCH2
UHRF1
TRMT10C
DDX6
CORO1A
ZMYM3
MCAT
CCDC86
YTHDF2
HPRT1
NMT1
SRP72
WDR82
ATP5L
GRHPR
PHF14
CNOT1
OBSCN
PFDN2
GNA11
NACA
ARCN1
ADSL
HMGN4
RRP15
HDGFRP2
MYO5A
CDC123
HSPA14
SFI1
CREBBP
HRNR
IGHG2
GABARAP
MDC1
RIF1
SPAG5-AS1
ATF2
KDR
KIF15
MACF1
KDM4A
IL6
FERMT1
TAZ
PFN1
MFGE8
FANCC
CXCR4
USP21
USP28
PFAS
CNDP2
GSS
RPL23
RPL30
GABBR1
TPT1
GBF1
AICDA
E2F4
SKP2
